# Supplementary material for: The combined impact of neutrophil-percentage-to-albumin ratio and depressive symptoms on mortality in US arthritis patients: insights from NHANES (2005–2018)
Source: Front Public Health. 2025 Mar 6;13:1545250. doi: 10.3389/fpubh.2025.1545250 (PMC11922730; doi:10.3389/fpubh.2025.1545250)
Supplement: Supplementary file 1 [file Table_1.xlsx]

## Sheet: Table S1
	Table S1 Univariate analysis of associations between study variables and mortality in community-dwelling adults with arthritis
		All-cause mortality			CVD mortality
		HR (95% CI)	p-value		HR (95% CI)	p-value
	Neutrophil Percentage to Albumin Ratio
	Low	1(Reference)			1(Reference)
	Intermediate	1.40 (1.18 - 1.67)	<0.001		1.705 (1.29 - 2.25)	<0.001
	High	2.471 (2.08 - 2.94)	<0.001		3.418 (2.60 - 4.48)	<0.001
	PHQ-9 score
	≥10	1(Reference)			1(Reference)
	5-9	0.916 (0.726 - 1.155)	0.458		1.018 (0.715 - 1.45)	0.92
	0-4	0.810 (0.666 - 0.985)	0.035		0.997 (0.714 - 1.39)	0.99
	Age, years	1.096 (1.09 - 1.1)	<0.001		1.12 (1.1 - 1.14)	<0.001
	Gender
	Male	1(Reference)			1(Reference)
	Female	0.78(0.689 - 0.882)	<0.001		0.625 (0.0.51 - 0.767)	<0.001
	Race
	Non-Hispanic White	1(Reference)			1(Reference)
	Non-Hispanic Black	1.649 (1.336 - 2.03)	<0.001		1.57 (1.077 - 2.29)	0.019
	Hispanic	1.512 (1.193 - 1.92)	<0.001		1.77 (1.181 - 2.65)	0.006
	Other	0.992 (0.629 - 1.56)	0.971		0.51 (0.247 - 1.05)	0.069
	Family poverty income ratio
	<1	1(Reference)			1(Reference)
	≥1	0.635 (0.546 - 0.738)	<0.001		0.671 (0.507 - 0.889)	0.005
	Education
	Below high school graduate	1(Reference)			1(Reference)
	High school graduate and above	0.556 (0.483 - 0.64)	<0.001		0.513 (0.408 - 0.645)	<0.001
	Smoking status
	Never	1(Reference)			1(Reference)
	Former	1.17 (0.728 - 1.87)	0.52		1.56 (0.601 - 4.05)	0.361
	Current	1.18 (0.968 - 1.44)	0.1		1.32 (0.984 - 1.77)	0.064
	BMI, kg/m2
	<25	1(Reference)			1(Reference)
	25 to < 30	0.812 (0.690 - 0.954)	0.012		0.934 (0.683 - 1.28)	0.67
	≥30	0.745 (0.638 - 0.871)	<0.001		0.935 (0.714 - 1.23)	0.63
	Sleep
	<7	1(Reference)			1(Reference)
	7 to <9	0.959 (0.855 - 1.07)	0.47		1.09 (0.858 - 1.37)	0.49
	≥9	2.166 (1.702 - 2.76)	<0.001		2.28 (1.635 - 3.18)	<0.001
	Hypertension	2.39 (2.08 - 2.76)	<0.001		3.68 (2.78 - 4.86)	<0.001
	DM	1.94 (1.68 - 2.25)	<0.001		1.81 (1.46 - 2.24)	<0.001
	CVD history	3.11 (2.7 - 3.59)	<0.001		4.1 (3.26 - 5.16)	<0.001
	Abbreviations: HR, hazard ratio; CI, confidence interval; PHQ-9, Patient Health Questionnaire-9; BMI, body mass index; DM, diabetes; CVD, cardiovascular disease.

## Sheet: Table S2
	Table S2 Univariate analysis of associations between study variables and mortality in community-dwelling adults with arthritis and PHQ-9<10
		All-cause mortality			CVD mortality
		HR (95% CI)	p-value		HR (95% CI)	p-value
	Neutrophil-percentage-to-albumin ratio
	Low	1(Reference)			1(Reference)
	Intermediate	1.378 (1.138 - 0.671)	<0.001		1.813 (1.338 - 2.458)	<0.001
	High	2.512 (2.095 - 3.012)	<0.001		3.686 (2.747 - 4.947)	<0.001
	Age, years	1.106(1.096 - 1.115)	<0.001		1.128 (1.109 - 1.147)	<0.001
	Gender
	Male	1(Reference)			1(Reference)
	Female	0.768 (0.676 - 0.872)	<0.001		0.610 (0.490 - 0.761)	<0.001
	Race
	Non-Hispanic White	1(Reference)			1(Reference)
	Non-Hispanic Black	1.537 (1.244 - 1.898)	<0.001		1.528 (1.008 - 2.315)	0.046
	Hispanic	1.411 (1.089 - 1.828)	0.009		1.604 (1.047 - 2.599)	0.031
	Other	0.940 (0.589 - 1.507)	0.799		0.484 (0.265 - 1.204)	0.139
	Family poverty income ratio
	<1	1(Reference)			1(Reference)
	≥1	0.612 (0.518- 0.723)	<0.001		0.625 (0.454 - 0.862)	0.004
	Education
	Below high school graduate	1(Reference)			1(Reference)
	High school graduate and above	0.524 (0.447 - 0.613)	<0.001		0.497 (0.383 - 0.645)	<0.001
	Smoking status
	Never	1(Reference)			1(Reference)
	Former	1.300 (0.725 - 2.332)	0.378		2.042 (0.719 - 5.800)	0.180
	Current	1.291 (1.022 - 1.629)	0.032		1.374 (0.996 - 1.897)	0.053
	BMI, kg/m2
	<25	1(Reference)			1(Reference)
	25 to < 30	0.860 (0.720 - 1.026)	0.094		1.051 (0.762 - 1.449)	0.763
	≥30	0.746 (0.626 - 0.889)	<0.001		0.987 (0.732 - 1.331)	0.931
	Sleep
	<7	1(Reference)			1(Reference)
	7 to <9	0.999 (0.882 - 1.133)	0.992		1.165 (0.891 - 1.524)	0.264
	≥9	2.173(1.650 - 2.862)	<0.001		2.559 (1.788 - 3.664)	<0.001
	Hypertension	2.380 (2.026 - 2.797)	<0.001		3.610 (2.704 - 4.82)	0.01
	DM	1.912 (1.637 - 2.232)	<0.001		1.719 (1.363 - 2.168)	<0.001
	CVD history	3.243 (2.796 - 3.760)	<0.001		4.233 (3.355 - 5.340)	<0.001
	Abbreviations: HR, hazard ratio; CI, confidence interval; PHQ-9, Patient Health Questionnaire-9; BMI, body mass index; DM, diabetes; CVD, cardiovascular disease.

## Sheet: Table S3
	Table S3 Univariate analysis of associations between study variables and mortality in community-dwelling adults with arthritis and PHQ-9≥10
		All-cause mortality			CVD mortality
		HR (95% CI)	p-value		HR (95% CI)	p-value
	Neutrophil-percentage-to-albumin ratio
	Low	1(Reference)			1(Reference)
	Intermediate	1.570 (0.925 - 2.665)	0.095		1.045 (0.443 - 2.461)	0.92
	High	2.184 (1.321 - 3.614)	0.002		2.000 (0.974 - 4.110)	0.059
	Age, years	1.069 (1.051 - 1.088)	<0.001		1.097 (1.067 - 1.128)	<0.001
	Gender
	Male	1(Reference)			1(Reference)
	Female	0.794 (0.549 - 1.147)	0.218		0.742 (0.435 - 1.265)	0.272
	Race
	Non-Hispanic White	1(Reference)			1(Reference)
	Non-Hispanic Black	2.415 (1.459 - 3.996)	0.001		1.715 (0.713- 4.124)	0.228
	Hispanic	2.050 (1.228 - 3.424)	0.006		2.411 (1.006 - 5.775)	0.048
	Other	1.224 (0.424 - 3.534)	0.709		6.41e-08 (2.87e-08 - 1.43e-07)	<0.001
	Family poverty income ratio
	<1	1(Reference)			1(Reference)
	≥1	0.754 (0.531 - 1.072)	0.116		0.808 (0.472 - 1.383)	0.436
	Education
	Below high school graduate	1(Reference)			1(Reference)
	High school graduate and above	0.812 (0.584 - 1.129)	0.216		0.586 (0.326 - 1.054)	0.074
	Smoking status
	Never	1(Reference)			1(Reference)
	Former	0.858 (0.397 - 1.858)	0.698		0.455 (0.092 - 2.256)	0.335
	Current	0.851 (0.565 - 1.282)	0.44		1.018 (0.457 - 2.267)	0.965
	BMI, kg/m2
	<25	1(Reference)			1(Reference)
	25 to < 30	0.525 (0.107 - 0.918)	0.024		0.303 (0.107 - 0.856)	0.024
	≥30	0.688 (0.458 - 1.033)	0.071		0.629 (0.351 - 1.128)	0.12
	Sleep
	<7	1(Reference)			1(Reference)
	7 to <9	0.804 (0.531 - 1.218)	0.304		1.485 (0.582 - 1.189)	0.163
	≥9	2.111 (1.096 - 4.068)	0.026		1.204 (0.328 - 4.42)	0.779
	Hypertension	2.435 (1.612 - 3.678)	<0.001		4.311 (1.88 - 9.884)	0.001
	DM	2.051 (1.48 - 2.842)	<0.001		2.593 (1.573 - 4.276)	<0.001
	CVD history	2.341 (1.708 - 3.208)	<0.001		3.516 (2.072 - 5.966)	<0.001
	Abbreviations: HR, hazard ratio; CI, confidence interval; PHQ-9, Patient Health Questionnaire-9; BMI, body mass index; DM, diabetes; CVD, cardiovascular disease.
